# Supplementary material for: Abscisic acid dynamics in roots detected with genetically encoded FRET sensors
Source: eLife. 2014 Apr 15;3:e01741. doi: 10.7554/eLife.01741 (PMC3985517; doi:10.7554/eLife.01741)
Supplement: Supplementary file 1. — Details for pFLIP Destination vectors, PAS Entry clones, L linkers, primers, and ABACUS plant lines. DOI: http://dx.doi.org/10.7554/eLife.01741.020 [file elife01741s001.xlsx]

## Sheet: pFLIP Dest Vectors
pFLIP #	N-tag (in yeast and E. coli vectors)	N-term fluorescent protein	C-term fluorescent protein	C-tag	pFLIPi for E. coli expression	pDR FLIP for yeast expression	pPT-FLIP	pPZP-FLIP for plant expression		Fluorescent Protein Abbreviation	Full name	Notes
30	6H	Aphrodite.t9	mCerulean	cMyc	ATCTCGATCCCGCGAAATTAATACGACTCACTATAGGGAGACCACAACGGTTTCCCTCTAGAaaTAATTTTGTTTAACTTTAAGAAGGAGATATACATATGCGGGGTTCTCATCATCATCATCATCATGGTATGGCTAGCATGACTGGTGGACAGCAAATGGGTCGGGATCTGTACGACGATGACGATAAGGATCCGGGCCTCGAGGTTTCTAAAGGTGAAGAATTGTTTACGGGCGTCGTCCCGATCCTCGTGGAACTCGACGGGGATGTTAACGGGCATAAGTTTTCGGTCAGCGGGGAAGGGGAGGGGGACGCGACGTATGGGAAGCTCACTCTCAAGCTGATCTGTACGACGGGGAAACTCCCGGTCCCGTGGCCGACGCTGGTCACGACGCTGG…	GTAGAACTATGAGCTTTTTTTGTTTCTGTTTTCCTTTTTTTTTTTTTTACCTCTGTGGAAATTGTTACTCTCACACTCTTTAGTTCGTTTGTTTGTTTTGTTTATTCCAATTATGACCGGTGACGAAACGTGGTCGATGGTGGGTACCGCTTATGCTCCCCTCCATTAGTTTCGATTATATAAAAAGGCCAAATATTGTATTATTTTCAAATGTCCTATCATTATCGTCTAACATCTAATTTCTCTTAAATTTTTTCTCTTTCTTTCCTATAACACCAATAGTGAAAATCTTTTTTTCTTCTATATCTACAAAAACTTTTTTTTTCTATCAACCTCGTTGATAAATTTTTTCTTTAACAATCGTTAATAATTAATTAATTGGAAAATAACCATTTTTTC…	N/A	aattcgagctcggtacccggggatcctCTAGAGTCGAgGAGTCAGTAATAAACGGCGTCAAAGTGGTTGCAGCCGGCACACACGAGTCGTGTTTATCAACTCAAAGCACAAATACTTTTCCTCAACCTAAAAATAAGGCAATTAGCCAAAAACAACTTTGCGTGTAAACAACGCTCAATACACGTGTCATTTTATTATTAGCTATTGCTTCACCGCCTTAGCTTTCTCGTGACCTAGTCGTCCTCGTCTTTTCTTCTTCTTCTTCTATAAAACAATACCCAAAGAGCTCTTCTTCTTCACAATTCAGATTTCAATTTCTCAAAATCTTAAAAACTTTCTCTCAATTCTCTCTACCGTGATCAAGGTAAATTTCTGTGTTCCTTATTCTCTCAAAATCTT…		-	Aphrodite	Yellow (codon changed Venus)
32	6H	Aphrodite.t9	t7.CFP.t9	cMyc	ATCTCGATCCCGCGAAATTAATACGACTCACTATAGGGAGACCACAACGGTTTCCCTCTAGAaaTAATTTTGTTTAACTTTAAGAAGGAGATATACATATGCGGGGTTCTCATCATCATCATCATCATGGTATGGCTAGCATGACTGGTGGACAGCAAATGGGTCGGGATCTGTACGACGATGACGATAAGGATCCGGGCCTCGAGGTTTCTAAAGGTGAAGAATTGTTTACGGGCGTCGTCCCGATCCTCGTGGAACTCGACGGGGATGTTAACGGGCATAAGTTTTCGGTCAGCGGGGAAGGGGAGGGGGACGCGACGTATGGGAAGCTCACTCTCAAGCTGATCTGTACGACGGGGAAACTCCCGGTCCCGTGGCCGACGCTGGTCACGACGCTGG…	gtagaactatgagctttttttgtttctgttttccttttttttttttttacctctgtggaaattgttactctcacactctttagttcgtttgtttgttttgtttattccaattatgaccggtgacgaaacgtggtcgatggtgggtaccgcttatgctcccctccattagtttcgattatataaaaaggccaaatattgtattattttcaaatgtcctatcattatcgtctaacatctaatttctcttaaattttttctctttctttcctataacaccaatagtgaaaatctttttttcttctatatctacaaaaactttttttttctatcaacctcgttgataaattttttctttaacaatcgttaataattaattaattggaaaataaccattttttc…	N/A	aattcgagctcggtacccggggatcctCTAGAGTCGAgGAGTCAGTAATAAACGGCGTCAAAGTGGTTGCAGCCGGCACACACGAGTCGTGTTTATCAACTCAAAGCACAAATACTTTTCCTCAACCTAAAAATAAGGCAATTAGCCAAAAACAACTTTGCGTGTAAACAACGCTCAATACACGTGTCATTTTATTATTAGCTATTGCTTCACCGCCTTAGCTTTCTCGTGACCTAGTCGTCCTCGTCTTTTCTTCTTCTTCTTCTATAAAACAATACCCAAAGAGCTCTTCTTCTTCACAATTCAGATTTCAATTTCTCAAAATCTTAAAAACTTTCTCTCAATTCTCTCTACCGTGATCAAGGTAAATTTCTGTGTTCCTTATTCTCTCAAAATCTT…		TFP	Teal Fluorescent Protein	FRET donor for Yellow
34	6H	Aphrodite.t9	t7.TFP.t9	cMyc	ATCTCGATCCCGCGAAATTAATACGACTCACTATAGGGAGACCACAACGGTTTCCCTCTAGAaaTAATTTTGTTTAACTTTAAGAAGGAGATATACATATGCGGGGTTCTCATCATCATCATCATCATGGTATGGCTAGCATGACTGGTGGACAGCAAATGGGTCGGGATCTGTACGACGATGACGATAAGGATCCGGGCCTCGAGGTTTCTAAAGGTGAAGAATTGTTTACGGGCGTCGTCCCGATCCTCGTGGAACTCGACGGGGATGTTAACGGGCATAAGTTTTCGGTCAGCGGGGAAGGGGAGGGGGACGCGACGTATGGGAAGCTCACTCTCAAGCTGATCTGTACGACGGGGAAACTCCCGGTCCCGTGGCCGACGCTGGTCACGACGCTGG…	gtagaactatgagctttttttgtttctgttttccttttttttttttttacctctgtggaaattgttactctcacactctttagttcgtttgtttgttttgtttattccaattatgaccggtgacgaaacgtggtcgatggtgggtaccgcttatgctcccctccattagtttcgattatataaaaaggccaaatattgtattattttcaaatgtcctatcattatcgtctaacatctaatttctcttaaattttttctctttctttcctataacaccaatagtgaaaatctttttttcttctatatctacaaaaactttttttttctatcaacctcgttgataaattttttctttaacaatcgttaataattaattaattggaaaataaccattttttc…	N/A	aattcgagctcggtacccggggatcctCTAGAGTCGAgGAGTCAGTAATAAACGGCGTCAAAGTGGTTGCAGCCGGCACACACGAGTCGTGTTTATCAACTCAAAGCACAAATACTTTTCCTCAACCTAAAAATAAGGCAATTAGCCAAAAACAACTTTGCGTGTAAACAACGCTCAATACACGTGTCATTTTATTATTAGCTATTGCTTCACCGCCTTAGCTTTCTCGTGACCTAGTCGTCCTCGTCTTTTCTTCTTCTTCTTCTATAAAACAATACCCAAAGAGCTCTTCTTCTTCACAATTCAGATTTCAATTTCTCAAAATCTTAAAAACTTTCTCTCAATTCTCTCTACCGTGATCAAGGTAAATTTCTGTGTTCCTTATTCTCTCAAAATCTT…		eCFP	eCyan Fluorscent Protein	FRET donor for Yellow
35	6H	Aphrodite.t9	mTFP.t9	cMyc	ATCTCGATCCCGCGAAATTAATACGACTCACTATAGGGAGACCACAACGGTTTCCCTCTAGAaaTAATTTTGTTTAACTTTAAGAAGGAGATATACATATGCGGGGTTCTCATCATCATCATCATCATGGTATGGCTAGCATGACTGGTGGACAGCAAATGGGTCGGGATCTGTACGACGATGACGATAAGGATCCGGGCCTCGAGGTTTCTAAAGGTGAAGAATTGTTTACGGGCGTCGTCCCGATCCTCGTGGAACTCGACGGGGATGTTAACGGGCATAAGTTTTCGGTCAGCGGGGAAGGGGAGGGGGACGCGACGTATGGGAAGCTCACTCTCAAGCTGATCTGTACGACGGGGAAACTCCCGGTCCCGTGGCCGACGCTGGTCACGACGCTGG…	gtagaactatgagctttttttgtttctgttttccttttttttttttttacctctgtggaaattgttactctcacactctttagttcgtttgtttgttttgtttattccaattatgaccggtgacgaaacgtggtcgatggtgggtaccgcttatgctcccctccattagtttcgattatataaaaaggccaaatattgtattattttcaaatgtcctatcattatcgtctaacatctaatttctcttaaattttttctctttctttcctataacaccaatagtgaaaatctttttttcttctatatctacaaaaactttttttttctatcaacctcgttgataaattttttctttaacaatcgttaataattaattaattggaaaataaccattttttc…	N/A	aattcgagctcggtacccggggatcctCTAGAGTCGAgGAGTCAGTAATAAACGGCGTCAAAGTGGTTGCAGCCGGCACACACGAGTCGTGTTTATCAACTCAAAGCACAAATACTTTTCCTCAACCTAAAAATAAGGCAATTAGCCAAAAACAACTTTGCGTGTAAACAACGCTCAATACACGTGTCATTTTATTATTAGCTATTGCTTCACCGCCTTAGCTTTCTCGTGACCTAGTCGTCCTCGTCTTTTCTTCTTCTTCTTCTATAAAACAATACCCAAAGAGCTCTTCTTCTTCACAATTCAGATTTCAATTTCTCAAAATCTTAAAAACTTTCTCTCAATTCTCTCTACCGTGATCAAGGTAAATTTCTGTGTTCCTTATTCTCTCAAAATCTT…		-	Citrine	Yellow
36	6H	Aphrodite.t9	Cerulean	cMyc	ATCTCGATCCCGCGAAATTAATACGACTCACTATAGGGAGACCACAACGGTTTCCCTCTAGAaaTAATTTTGTTTAACTTTAAGAAGGAGATATACATATGCGGGGTTCTCATCATCATCATCATCATGGTATGGCTAGCATGACTGGTGGACAGCAAATGGGTCGGGATCTGTACGACGATGACGATAAGGATCCGGGCCTCGAGGTTTCTAAAGGTGAAGAATTGTTTACGGGCGTCGTCCCGATCCTCGTGGAACTCGACGGGGATGTTAACGGGCATAAGTTTTCGGTCAGCGGGGAAGGGGAGGGGGACGCGACGTATGGGAAGCTCACTCTCAAGCTGATCTGTACGACGGGGAAACTCCCGGTCCCGTGGCCGACGCTGGTCACGACGCTGG…	gtagaactatgagctttttttgtttctgttttccttttttttttttttacctctgtggaaattgttactctcacactctttagttcgtttgtttgttttgtttattccaattatgaccggtgacgaaacgtggtcgatggtgggtaccgcttatgctcccctccattagtttcgattatataaaaaggccaaatattgtattattttcaaatgtcctatcattatcgtctaacatctaatttctcttaaattttttctctttctttcctataacaccaatagtgaaaatctttttttcttctatatctacaaaaactttttttttctatcaacctcgttgataaattttttctttaacaatcgttaataattaattaattggaaaataaccattttttc…	N/A	aattcgagctcggtacccggggatcctCTAGAGTCGAgGAGTCAGTAATAAACGGCGTCAAAGTGGTTGCAGCCGGCACACACGAGTCGTGTTTATCAACTCAAAGCACAAATACTTTTCCTCAACCTAAAAATAAGGCAATTAGCCAAAAACAACTTTGCGTGTAAACAACGCTCAATACACGTGTCATTTTATTATTAGCTATTGCTTCACCGCCTTAGCTTTCTCGTGACCTAGTCGTCCTCGTCTTTTCTTCTTCTTCTTCTATAAAACAATACCCAAAGAGCTCTTCTTCTTCACAATTCAGATTTCAATTTCTCAAAATCTTAAAAACTTTCTCTCAATTCTCTCTACCGTGATCAAGGTAAATTTCTGTGTTCCTTATTCTCTCAAAATCTT…		-	Cerulean	FRET donor for Yellow
37	6H	Citrine	Cerulean	cMyc	ATCTCGATCCCGCGAAATTAATACGACTCACTATAGGGAGACCACAACGGTTTCCCTCTAGAaaTAATTTTGTTTAACTTTAAGAAGGAGATATACATATGCGGGGTTCTCATCATCATCATCATCATGGTATGGCTAGCATGACTGGTGGACAGCAAATGGGTCGGGATCTGTACGACGATGACGATAAGGATCCGGGCCTCGAGgtgagcaagggcgaggagctgttcaccggggtggtgcccatcctggtcgagctggacggcgacgtaaacggccacaagttcagcgtgtccggcgagggcgagggcgatgccacctacggcaagctgaccctgaagttcatctgcaccaccggcaagctgcccgtgccctggcccaccctcgtgaccaccttcg…	gtagaactatgagctttttttgtttctgttttccttttttttttttttacctctgtggaaattgttactctcacactctttagttcgtttgtttgttttgtttattccaattatgaccggtgacgaaacgtggtcgatggtgggtaccgcttatgctcccctccattagtttcgattatataaaaaggccaaatattgtattattttcaaatgtcctatcattatcgtctaacatctaatttctcttaaattttttctctttctttcctataacaccaatagtgaaaatctttttttcttctatatctacaaaaactttttttttctatcaacctcgttgataaattttttctttaacaatcgttaataattaattaattggaaaataaccattttttc…	N/A	aattcgagctcggtacccggggatcctCTAGAGTCGAgGAGTCAGTAATAAACGGCGTCAAAGTGGTTGCAGCCGGCACACACGAGTCGTGTTTATCAACTCAAAGCACAAATACTTTTCCTCAACCTAAAAATAAGGCAATTAGCCAAAAACAACTTTGCGTGTAAACAACGCTCAATACACGTGTCATTTTATTATTAGCTATTGCTTCACCGCCTTAGCTTTCTCGTGACCTAGTCGTCCTCGTCTTTTCTTCTTCTTCTTCTATAAAACAATACCCAAAGAGCTCTTCTTCTTCACAATTCAGATTTCAATTTCTCAAAATCTTAAAAACTTTCTCTCAATTCTCTCTACCGTGATCAAGGTAAATTTCTGTGTTCCTTATTCTCTCAAAATCTT…		ed	enhanced dimer	dimer tendency variant
38	6H	edCitrine	edCerulean	cMyc	ATCTCGATCCCGCGAAATTAATACGACTCACTATAGGGAGACCACAACGGTTTCCCTCTAGAaaTAATTTTGTTTAACTTTAAGAAGGAGATATACATATGCGGGGTTCTCATCATCATCATCATCATGGTATGGCTAGCATGACTGGTGGACAGCAAATGGGTCGGGATCTGTACGACGATGACGATAAGGATCCGGGCCTCGAGgtgagcaagggcgaggagctgttcaccggggtggtgcccatcctggtcgagctggacggcgacgtaaacggccacaagttcagcgtgtccggcgagggcgagggcgatgccacctacggcaagctgaccctgaagttcatctgcaccaccggcaagctgcccgtgccctggcccaccctcgtgaccaccttcg…	gtagaactatgagctttttttgtttctgttttccttttttttttttttacctctgtggaaattgttactctcacactctttagttcgtttgtttgttttgtttattccaattatgaccggtgacgaaacgtggtcgatggtgggtaccgcttatgctcccctccattagtttcgattatataaaaaggccaaatattgtattattttcaaatgtcctatcattatcgtctaacatctaatttctcttaaattttttctctttctttcctataacaccaatagtgaaaatctttttttcttctatatctacaaaaactttttttttctatcaacctcgttgataaattttttctttaacaatcgttaataattaattaattggaaaataaccattttttc…	aattcggtccccagattagccttttcaatttcagaaagaatgctaacccacagatggttagagaggcttacgcagcaggtctcatcaagacgatctacccgagcaataatctccaggaaatcaaataccttcccaagaaggttaaagatgcagtcaaaagattcaggactaactgcatcaagaacacagagaaagatatatttctcaagatcagaagtactattccagtatggacgattcaaggcttgcttcacaaaccaaggcaagtaatagagattggagtctctaaaaaggtagttcccactgaatcaaaggccatggagtcaaagattcaaatagaggacctaacagaactcgccgtaaagactggcgaacagttcatacagagtctcttacgac…	aattcgagctcggtacccggggatcctCTAGAGTCGAgGAGTCAGTAATAAACGGCGTCAAAGTGGTTGCAGCCGGCACACACGAGTCGTGTTTATCAACTCAAAGCACAAATACTTTTCCTCAACCTAAAAATAAGGCAATTAGCCAAAAACAACTTTGCGTGTAAACAACGCTCAATACACGTGTCATTTTATTATTAGCTATTGCTTCACCGCCTTAGCTTTCTCGTGACCTAGTCGTCCTCGTCTTTTCTTCTTCTTCTTCTATAAAACAATACCCAAAGAGCTCTTCTTCTTCACAATTCAGATTTCAATTTCTCAAAATCTTAAAAACTTTCTCTCAATTCTCTCTACCGTGATCAAGGTAAATTTCTGTGTTCCTTATTCTCTCAAAATCTT…		m	monomeric	dimer tendency variant
39	6H	edAphrodite.t9	t7.ed.eCFP.t9	cMyc	ATCTCGATCCCGCGAAATTAATACGACTCACTATAGGGAGACCACAACGGTTTCCCTCTAGAaaTAATTTTGTTTAACTTTAAGAAGGAGATATACATATGCGGGGTTCTCATCATCATCATCATCATGGTATGGCTAGCATGACTGGTGGACAGCAAATGGGTCGGGATCTGTACGACGATGACGATAAGGATCCGGGCCTCGAGGTTTCTAAAGGTGAAGAATTGTTTACGGGCGTCGTCCCGATCCTCGTGGAACTCGACGGGGATGTTAACGGGCATAAGTTTTCGGTCAGCGGGGAAGGGGAGGGGGACGCGACGTATGGGAAGCTCACTCTCAAGCTGATCTGTACGACGGGGAAACTCCCGGTCCCGTGGCCGACGCTGGTCACGACGCTGG…	GTAGAACTATGAGCTTTTTTTGTTTCTGTTTTCCTTTTTTTTTTTTTTACCTCTGTGGAAATTGTTACTCTCACACTCTTTAGTTCGTTTGTTTGTTTTGTTTATTCCAATTATGACCGGTGACGAAACGTGGTCGATGGTGGGTACCGCTTATGCTCCCCTCCATTAGTTTCGATTATATAAAAAGGCCAAATATTGTATTATTTTCAAATGTCCTATCATTATCGTCTAACATCTAATTTCTCTTAAATTTTTTCTCTTTCTTTCCTATAACACCAATAGTGAAAATCTTTTTTTCTTCTATATCTACAAAAACTTTTTTTTTCTATCAACCTCGTTGATAAATTTTTTCTTTAACAATCGTTAATAATTAATTAATTGGAAAATAACCATTTTTTC…	N/A	aattcgagctcggtacccggggatcctCTAGAGTCGAgGAGTCAGTAATAAACGGCGTCAAAGTGGTTGCAGCCGGCACACACGAGTCGTGTTTATCAACTCAAAGCACAAATACTTTTCCTCAACCTAAAAATAAGGCAATTAGCCAAAAACAACTTTGCGTGTAAACAACGCTCAATACACGTGTCATTTTATTATTAGCTATTGCTTCACCGCCTTAGCTTTCTCGTGACCTAGTCGTCCTCGTCTTTTCTTCTTCTTCTTCTATAAAACAATACCCAAAGAGCTCTTCTTCTTCACAATTCAGATTTCAATTTCTCAAAATCTTAAAAACTTTCTCTCAATTCTCTCTACCGTGATCAAGGTAAATTTCTGTGTTCCTTATTCTCTCAAAATCTT…		t#	truncation	N- or C- terminal
42	6H	Citrine	mCerulean	cMyc	ATCTCGATCCCGCGAAATTAATACGACTCACTATAGGGAGACCACAACGGTTTCCCTCTAGAaaTAATTTTGTTTAACTTTAAGAAGGAGATATACATATGCGGGGTTCTCATCATCATCATCATCATGGTATGGCTAGCATGACTGGTGGACAGCAAATGGGTCGGGATCTGTACGACGATGACGATAAGGATCCGGGCCTCGAGgtgagcaagggcgaggagctgttcaccggggtggtgcccatcctggtcgagctggacggcgacgtaaacggccacaagttcagcgtgtccggcgagggcgagggcgatgccacctacggcaagctgaccctgaagttcatctgcaccaccggcaagctgcccgtgccctggcccaccctcgtgaccaccttcg…	gtagaactatgagctttttttgtttctgttttccttttttttttttttacctctgtggaaattgttactctcacactctttagttcgtttgtttgttttgtttattccaattatgaccggtgacgaaacgtggtcgatggtgggtaccgcttatgctcccctccattagtttcgattatataaaaaggccaaatattgtattattttcaaatgtcctatcattatcgtctaacatctaatttctcttaaattttttctctttctttcctataacaccaatagtgaaaatctttttttcttctatatctacaaaaactttttttttctatcaacctcgttgataaattttttctttaacaatcgttaataattaattaattggaaaataaccattttttc…	N/A	aattcgagctcggtacccggggatcctCTAGAGTCGAgGAGTCAGTAATAAACGGCGTCAAAGTGGTTGCAGCCGGCACACACGAGTCGTGTTTATCAACTCAAAGCACAAATACTTTTCCTCAACCTAAAAATAAGGCAATTAGCCAAAAACAACTTTGCGTGTAAACAACGCTCAATACACGTGTCATTTTATTATTAGCTATTGCTTCACCGCCTTAGCTTTCTCGTGACCTAGTCGTCCTCGTCTTTTCTTCTTCTTCTTCTATAAAACAATACCCAAAGAGCTCTTCTTCTTCACAATTCAGATTTCAATTTCTCAAAATCTTAAAAACTTTCTCTCAATTCTCTCTACCGTGATCAAGGTAAATTTCTGTGTTCCTTATTCTCTCAAAATCTT…		w/out s or m	weak dimer	as in wild-type GFPs
43	6H	edAphrodite.t9	edCerulean	cMyc	ATCTCGATCCCGCGAAATTAATACGACTCACTATAGGGAGACCACAACGGTTTCCCTCTAGAaaTAATTTTGTTTAACTTTAAGAAGGAGATATACATATGCGGGGTTCTCATCATCATCATCATCATGGTATGGCTAGCATGACTGGTGGACAGCAAATGGGTCGGGATCTGTACGACGATGACGATAAGGATCCGGGCCTCGAGGTTTCTAAAGGTGAAGAATTGTTTACGGGCGTCGTCCCGATCCTCGTGGAACTCGACGGGGATGTTAACGGGCATAAGTTTTCGGTCAGCGGGGAAGGGGAGGGGGACGCGACGTATGGGAAGCTCACTCTCAAGCTGATCTGTACGACGGGGAAACTCCCGGTCCCGTGGCCGACGCTGGTCACGACGCTGG…	gtagaactatgagctttttttgtttctgttttccttttttttttttttacctctgtggaaattgttactctcacactctttagttcgtttgtttgttttgtttattccaattatgaccggtgacgaaacgtggtcgatggtgggtaccgcttatgctcccctccattagtttcgattatataaaaaggccaaatattgtattattttcaaatgtcctatcattatcgtctaacatctaatttctcttaaattttttctctttctttcctataacaccaatagtgaaaatctttttttcttctatatctacaaaaactttttttttctatcaacctcgttgataaattttttctttaacaatcgttaataattaattaattggaaaataaccattttttc…	aattcggtccccagattagccttttcaatttcagaaagaatgctaacccacagatggttagagaggcttacgcagcaggtctcatcaagacgatctacccgagcaataatctccaggaaatcaaataccttcccaagaaggttaaagatgcagtcaaaagattcaggactaactgcatcaagaacacagagaaagatatatttctcaagatcagaagtactattccagtatggacgattcaaggcttgcttcacaaaccaaggcaagtaatagagattggagtctctaaaaaggtagttcccactgaatcaaaggccatggagtcaaagattcaaatagaggacctaacagaactcgccgtaaagactggcgaacagttcatacagagtctcttacgac…	aattcgagctcggtacccggggatcctCTAGAGTCGAgGAGTCAGTAATAAACGGCGTCAAAGTGGTTGCAGCCGGCACACACGAGTCGTGTTTATCAACTCAAAGCACAAATACTTTTCCTCAACCTAAAAATAAGGCAATTAGCCAAAAACAACTTTGCGTGTAAACAACGCTCAATACACGTGTCATTTTATTATTAGCTATTGCTTCACCGCCTTAGCTTTCTCGTGACCTAGTCGTCCTCGTCTTTTCTTCTTCTTCTTCTATAAAACAATACCCAAAGAGCTCTTCTTCTTCACAATTCAGATTTCAATTTCTCAAAATCTTAAAAACTTTCTCTCAATTCTCTCTACCGTGATCAAGGTAAATTTCTGTGTTCCTTATTCTCTCAAAATCTT…
nls38		nls edCitrine	edCerulean	cMyc	ACAGGAGAGCGCACGAGGGAGCTTCCAGGGGGAAACGCCTGGTATCTTTATAGTCCTGTCGGGTTTCGCCACCTCTGACTTGAGCGTCGATTTTTGTGATGCTCGTCAGGGGGGCGGAGCCTATGGAAAAACGCCAGCAACGCGGCCTTTTTACGGTTCCTGGGCTTTTGCTGGCCTTTTGCTCACATGTTCTTTCCTGCGTTATCCCCTGATTCTGTGGATAACCGTATTACCGCCTTTGAGTGAGCTGATACCGCTCGCCGCAGCCGAACGACCGAGCGCAGCGAGTCAGTGAGCGAGGAAGCGGAAGAGCGCCCAATACGCAAACCGCCTCTCCCCGCGCGTTGGCCGATTCATTAATGCAGgATCTCGATCCCGCGAAATTAATACGACTCACTA…			aattcgagctcggtacccggggatcctCTAGAGTCGAgGAGTCAGTAATAAACGGCGTCAAAGTGGTTGCAGCCGGCACACACGAGTCGTGTTTATCAACTCAAAGCACAAATACTTTTCCTCAACCTAAAAATAAGGCAATTAGCCAAAAACAACTTTGCGTGTAAACAACGCTCAATACACGTGTCATTTTATTATTAGCTATTGCTTCACCGCCTTAGCTTTCTCGTGACCTAGTCGTCCTCGTCTTTTCTTCTTCTTCTTCTATAAAACAATACCCAAAGAGCTCTTCTTCTTCACAATTCAGATTTCAATTTCTCAAAATCTTAAAAACTTTCTCTCAATTCTCTCTACCGTGATCAAGGTAAATTTCTGTGTTCCTTATTCTCTCAAAATCTT…

## Sheet: sPAS and dPAS halves
Potential ABA sensory domain (PAS) Entry clone name	Candidate ABA binding protein	AGI	Part of Protein Used	Domain Type	Domain AA Seq		Domain DNA Seq		Gene Model	Sequences	Primer 1	P B1 F	Length	Tm	Primer 2	P B2 R	Length	Tm	DTm	TaOPT	Product Length
sPAS25	PYR1	AT4G17870	Full sequence	sPAS	1	191	1	573	AT4G17870.1	ATGCCTTCGGAGTTAACACCAGAAGAACGATCGGAACTAAAAAACTCAATCGCCGAGTTCCACACATACCAACTCGATCCAGGAAGCTGTTCATCACTCCACGCGCAACGAATCCACGCGCCTCCGGAACTCGTCTGGTCAATCGTACGACGATTCGACAAACCACAAACATACAAACACTTCATCAAATCCTGCTCCGTCGAACAAAACTTCGAGATGCGCGTCGGATGCACGCGCGACGTGATCGTCATCAGTGGATTACCGGCGAACACATCAACGGAAAGACTCGATATACTCGACGACGAACGGAGAGTTACCGGATTCAGTATCATCGGAGGCGAACATAGGCTGACGAATTACAAATCCGTTACGACGGTGCATCGGTTCGAGAAAGAGAAT…	XSF25	GGGGACAAGTTTGTACAAAAAAGCAGGCTTCATGCCTTCGGAGTTAACACCAGA	23	56.6	XSR25	GGGGACCACTTTGTACAAGAAAGCTGGGTGCGTCACCTGAGAACCACTTCCG	22	58.2	1.6	57.5	573
sPAS26	PYL1	AT5G46790	Full sequence	sPAS	1	221	1	663	AT5G46790.1	ATGGCGAATTCAGAGTCCTCCTCCTCACCAGTAAACGAAGAAGAGAACAGCCAGAGAATCTCAACACTCCATCACCAAACCATGCCTTCCGATTTAACTCAAGACGAATTCACCCAACTCTCCCAATCAATCGCCGAGTTCCACACGTACCAACTCGGTAACGGCCGTTGCTCATCTCTCCTAGCTCAGCGAATCCACGCGCCGCCGGAAACAGTATGGTCCGTGGTGAGACGTTTCGATAGGCCACAGATTTACAAACACTTCATCAAAAGCTGTAACGTGAGTGAAGATTTCGAGATGCGAGTGGGATGCACGCGCGACGTGAACGTGATAAGTGGATTACCGGCGAATACGTCTCGAGAGAGATTAGATCTGTTGGACGATGATCGGAGAGTGACT…	XSF26	GGGGACAAGTTTGTACAAAAAAGCAGGCTTCATGGCGAATTCAGAGTCCTCCT	22	55.7	XSR26	GGGGACCACTTTGTACAAGAAAGCTGGGTGCCTAACCTGAGAAGAGTTGTTGTTGT	26	54.2	1.5	55.8	663
sPAS27	PYL4	AT2G38310	Full sequence	sPAS	1	207	1	621	AT2G38310.1	ATGCTTGCCGTTCACCGTCCTTCTTCCGCCGTATCAGACGGAGATTCCGTTCAGATTCCGATGATGATCGCGTCGTTTCAAAAACGTTTTCCTTCTCTCTCACGCGACTCCACGGCCGCTCGTTTTCACACACACGAGGTTGGTCCTAATCAGTGTTGCTCCGCCGTTATTCAAGAGATCTCCGCTCCAATCTCCACCGTTTGGTCCGTCGTACGCCGCTTTGATAACCCACAAGCTTACAAACACTTTCTCAAAAGCTGTAGCGTCATCGGCGGAGACGGCGATAACGTTGGTAGCCTCCGTCAAGTCCACGTCGTCTCTGGTCTCCCCGCCGCTAGCTCCACCGAGAGACTCGATATCCTCGACGACGAACGCCACGTCATCAGCTTCAGCGTTGTT…	XSF27	GGGGACAAGTTTGTACAAAAAAGCAGGCTTCATGCTTGCCGTTCACCGTC	19	55.7	XSR27	GGGGACCACTTTGTACAAGAAAGCTGGGTGCAGAGACATCTTCTTCTTGCTCTCAG	26	54.9	0.8	58	621
sPAS28	PYL5	AT5G05440	Full sequence	sPAS	1	203	1	609	AT5G05440.1	ATGAGGTCACCGGTGCAACTCCAACACGGCTCAGACGCCACTAACGGTTTCCACACGCTGCAGCCTCACGATCAGACCGATGGTCCGATCAAGAGAGTGTGTCTCACGCGCGGTATGCATGTCCCTGAACACGTTGCGATGCACCACACACACGACGTTGGTCCGGACCAGTGTTGCTCCTCGGTGGTGCAGATGATCCACGCGCCGCCTGAGTCCGTGTGGGCTCTTGTGCGGCGTTTCGATAATCCGAAGGTTTACAAGAACTTCATCAGACAGTGCCGTATCGTCCAAGGCGATGGACTACACGTCGGCGATCTCCGGGAGGTCATGGTGGTCTCTGGACTCCCGGCGGTCTCGAGCACCGAGAGGCTCGAGATCTTGGACGAGGAGCGTCACGTG…	XSF28	GGGGACAAGTTTGTACAAAAAAGCAGGCTTCATGAGGTCACCGGTGCAACTC	21	56.1	XSR28	GGGGACCACTTTGTACAAGAAAGCTGGGTGTTGCCGGTTGGTACTTCGAGC	21	58.7	2.6	59.6	609
sPAS29	PYL6	AT2G40330	Full sequence	sPAS	1	215	1	645	AT2G40330.1	ATGCCAACGTCGATACAGTTTCAGAGATCCTCCACCGCCGCAGAAGCAGCCAACGCCACCGTAAGAAACTATCCCCACCACCATCAGAAACAGGTTCAAAAAGTGAGCCTCACGCGCGGGATGGCTGATGTGCCGGAGCACGTGGAGCTTTCCCACACGCACGTGGTTGGTCCTTCTCAGTGCTTCTCCGTCGTGGTACAAGACGTGGAGGCTCCGGTTTCCACAGTCTGGTCGATCCTAAGCCGCTTCGAACACCCTCAAGCGTACAAACACTTCGTGAAAAGCTGCCACGTGGTTATCGGAGACGGTCGAGAGGTTGGGTCGGTGAGAGAGGTCAGAGTCGTCTCTGGTCTCCCCGCGGCGTTTAGCTTAGAGCGGCTTGAGATCATGGACGATGAT…	XSF29	GGGGACAAGTTTGTACAAAAAAGCAGGCTTCATGCCAACGTCGATACAGTTTCAG	24	57	XSR29	GGGGACCACTTTGTACAAGAAAGCTGGGTGCGAGAATTTAGAAGTGTTCTCGGC	24	55.5	1.5	58.7	645
sPAS30	PYL7	AT4G01026	Full sequence	sPAS	1	211	1	633	AT4G01026.1	ATGGAGATGATCGGAGGAGACGATACAGATACAGAGATGTACGGAGCTCTAGTGACGGCACAGTCCTTAAGGTTGCGTCATCTTCACCACTGCAGAGAGAACCAGTGTACCTCTGTTCTCGTCAAATACATTCAAGCTCCTGTTCATCTTGTTTGGTCACTGGTGCGGAGATTTGATCAGCCGCAGAAATACAAACCATTTATAAGCAGATGCACTGTAAATGGTGATCCTGAGATCGGTTGTCTCAGAGAAGTAAATGTCAAATCTGGTCTTCCAGCAACCACCAGTACAGAGAGATTGGAACAGCTTGATGATGAAGAACACATCCTCGGTATCAACATCATTGGTGGTGATCATAGACTTAAGAATTACTCTTCGATCTTGACTGTGCATCCGGAG…	XSF30	GGGGACAAGTTTGTACAAAAAAGCAGGCTTCATGGAGATGATCGGAGGAGAC	21	51.9	XSR30	GGGGACCACTTTGTACAAGAAAGCTGGGTGAAGGTTGGTTTCTGTATGATTCTTC	25	52	0.1	54.3	633
sPAS31	PYL8	AT5G53160	Full sequence	sPAS	1	188	1	564	AT5G53160.2	ATGGAAGCTAACGGGATTGAGAACTTGACGAATCCGAATCAGGAAAGAGAGTTTATAAGGAGACATCATAAGCATGAGCTTGTGGATAATCAGTGTAGCTCTACGCTTGTTAAACATATCAACGCTCCTGTTCATATTGTGTGGTCACTTGTGAGAAGATTTGATCAGCCACAGAAGTATAAGCCGTTTATCAGTAGATGTGTGGTGAAAGGAAACATGGAGATTGGTACAGTAAGAGAAGTTGATGTGAAATCTGGACTACCAGCAACTAGAAGCACTGAGAGATTGGAGTTACTTGATGACAATGAGCATATTCTCAGTATCAGAATCGTTGGTGGTGATCATAGACTTAAGAACTATTCTTCAATCATCTCTCTTCACCCCGAGACTATAGAAGGA…	XSF31	GGGGACAAGTTTGTACAAAAAAGCAGGCTTCATGGAAGCTAACGGGATTGAG	21	52.6	XSR31	GGGGACCACTTTGTACAAGAAAGCTGGGTGGACTCTCGATTCTGTCGTGTCTT	23	51.8	0.8	53.1	564
sPAS32	PYL9	AT1G01360	Full sequence	sPAS	1	187	1	561	AT1G01360.1	ATGATGGACGGCGTTGAAGGCGGCACGGCGATGTACGGTGGTCTCGAGACGGTGCAATACGTACGGACGCATCATCAACATCTGTGCAGAGAAAACCAGTGTACCTCTGCTCTTGTCAAACACATCAAAGCTCCTCTTCATCTCGTTTGGTCACTTGTACGGAGATTTGATCAGCCGCAGAAATACAAACCGTTTGTGAGCAGATGTACAGTAATCGGTGATCCTGAAATCGGCAGTCTTAGAGAAGTCAATGTTAAATCTGGTCTTCCTGCAACAACATCTACTGAGAGATTAGAACTTCTTGATGATGAAGAACACATCCTCGGTATCAAAATCATCGGTGGTGATCACAGACTTAAGAATTACTCGTCGATTTTGACGGTTCATCCGGAGATAATC…	XSF32	GGGGACAAGTTTGTACAAAAAAGCAGGCTTCATGATGGACGGCGTTGAAGG	20	57	XSR32	GGGGACCACTTTGTACAAGAAAGCTGGGTGCTGAGTAATGTCCTGAGAAGCCA	23	52.8	4.2	54.7	561
sPAS33	PYL10	AT4G27920	Full sequence	sPAS	1	183	1	549	AT4G27920.1	ATGAACGGTGACGAAACAAAGAAGGTGGAGAGCGAGTACATCAAGAAACACCATAGACACGAGCTTGTAGAGTCTCAATGTAGCTCTACGCTCGTTAAGCACATCAAAGCTCCTCTGCATCTCGTGTGGTCAATTGTGAGGAGATTCGATGAACCACAAAAATACAAACCATTTATCAGTAGGTGTGTGGTACAAGGTAAGAAGCTGGAGGTTGGTAGCGTAAGAGAAGTGGATTTGAAATCTGGATTACCAGCTACTAAAAGCACTGAGGTATTAGAGATTCTTGACGACAATGAGCATATTCTCGGCATCAGAATAGTTGGTGGTGATCATAGACTCAAGAATTATTCTTCAACCATTTCGTTACATTCGGAGACGATAGACGGAAAAACAGGGACA…	XSF33	GGGGACAAGTTTGTACAAAAAAGCAGGCTTCATGAACGGTGACGAAACAAAG	21	51.8	XSR33	GGGGACCACTTTGTACAAGAAAGCTGGGTGTATCTTCTTCTCCATAGATTCTGC	24	48.7	3.1	53.1	549
sPAS34	ABI1	AT4G26080	Full sequence	sPAS	1	435	1	1305	AT4G26080.1	ATGGAGGAAGTATCTCCGGCGATCGCAGGTCCTTTCAGGCCATTCTCCGAAACCCAGATGGATTTCACCGGGATCAGATTGGGTAAAGGTTACTGCAATAACCAATACTCAAATCAAGATTCCGAGAACGGAGATCTAATGGTTTCGTTACCGGAGACTTCATCATGCTCTGTTTCTGGGTCACATGGTTCTGAATCTAGGAAAGTTTTGATTTCTCGGATCAATTCTCCTAATTTAAACATGAAGGAATCAGCAGCTGCTGATATAGTCGTCGTTGATATCTCCGCCGGAGATGAGATCAACGGCTCAGATATTACTAGCGAGAAGAAGATGATCAGCAGAACAGAGAGTAGGAGTTTGTTTGAATTCAAGAGTGTGCCTTTGTATGGTTTTACTTCG…	XSF34	GGGGACAAGTTTGTACAAAAAAGCAGGCTTCATGGAGGAAGTATCTCCGGCGA	22	58.6	XSR34	GGGGACCACTTTGTACAAGAAAGCTGGGTGGTTCAAGGGTTTGCTCTTGAGTTTC	25	65.5	6.9	57.5	1302
sPAS35	ABI1	AT4G26080	Catalytic Domain	sPAS	128	415	382	1245	AT4G26080.1	ATGGAGGAAGTATCTCCGGCGATCGCAGGTCCTTTCAGGCCATTCTCCGAAACCCAGATGGATTTCACCGGGATCAGATTGGGTAAAGGTTACTGCAATAACCAATACTCAAATCAAGATTCCGAGAACGGAGATCTAATGGTTTCGTTACCGGAGACTTCATCATGCTCTGTTTCTGGGTCACATGGTTCTGAATCTAGGAAAGTTTTGATTTCTCGGATCAATTCTCCTAATTTAAACATGAAGGAATCAGCAGCTGCTGATATAGTCGTCGTTGATATCTCCGCCGGAGATGAGATCAACGGCTCAGATATTACTAGCGAGAAGAAGATGATCAGCAGAACAGAGAGTAGGAGTTTGTTTGAATTCAAGAGTGTGCCTTTGTATGGTTTTACTTCG…	XSF35	GGGGACAAGTTTGTACAAAAAAGCAGGCTTCTTGTATGGTTTTACTTCGATTTGTG	25	52.4	XSR35	GGGGACCACTTTGTACAAGAAAGCTGGGTGTATGTTGTCTTTGCTTCCTCTCTG	24	52.4	0	56.5	864
sPAS36	ABI2	AT5G57050	Full sequence	sPAS	1	424	1	1272	AT5G57050.1	ATGGACGAAGTTTCTCCTGCAGTCGCTGTTCCATTCAGACCATTCACTGACCCTCACGCCGGACTTAGAGGCTATTGCAACGGTGAATCTAGGGTTACTTTACCGGAAAGTTCTTGTTCTGGCGACGGAGCTATGAAAGATTCTTCCTTTGAGATCAATACAAGACAAGATTCATTGACATCATCATCATCTGCTATGGCAGGTGTGGATATCTCCGCCGGAGATGAAATCAACGGTTCAGATGAGTTTGATCCGAGATCGATGAATCAGAGTGAGAAGAAAGTACTTAGTAGAACAGAGAGTAGAAGTCTGTTTGAGTTCAAGTGTGTTCCTTTATATGGAGTGACTTCGATTTGTGGTAGACGACCAGAGATGGAAGATTCTGTCTCAACGATTCCT…	XSF36	GGGGACAAGTTTGTACAAAAAAGCAGGCTTCATGGACGAAGTTTCTCCTGC	20	50.8	XSR36	GGGGACCACTTTGTACAAGAAAGCTGGGTGATTCAAGGATTTGCTCTTGAATTTC	25	54.2	3.4	55.2	1269
sPAS37	ABI2	AT5G57050	Catalytic Domain	sPAS	73	364	217	1092	AT5G57050.1	ATGGACGAAGTTTCTCCTGCAGTCGCTGTTCCATTCAGACCATTCACTGACCCTCACGCCGGACTTAGAGGCTATTGCAACGGTGAATCTAGGGTTACTTTACCGGAAAGTTCTTGTTCTGGCGACGGAGCTATGAAAGATTCTTCCTTTGAGATCAATACAAGACAAGATTCATTGACATCATCATCATCTGCTATGGCAGGTGTGGATATCTCCGCCGGAGATGAAATCAACGGTTCAGATGAGTTTGATCCGAGATCGATGAATCAGAGTGAGAAGAAAGTACTTAGTAGAACAGAGAGTAGAAGTCTGTTTGAGTTCAAGTGTGTTCCTTTATATGGAGTGACTTCGATTTGTGGTAGACGACCAGAGATGGAAGATTCTGTCTCAACGATTCCT…	XSF37	GGGGACAAGTTTGTACAAAAAAGCAGGCTTCGCCGGAGATGAAATCAACG	19	52.8	XSR37	GGGGACCACTTTGTACAAGAAAGCTGGGTGCGCGTTCTTCTTATGCCATAGT	22	53.1	0.3	55.8	876
sPAS38	HAB1	AT1G72770	Full sequence	sPAS	1	512	1	1536	AT1G72770.1	ATGGAGGAGATGACTCCCGCAGTTGCAATGACTCTTAGCTTAGCAGCCAACACCATGTGTGAATCATCACCTGTCGAGATCACTCAGCTAAAGAACGTTACTGATGCAGCTGACTTGTTATCTGATTCTGAAAATCAAAGCTTTTGCAACGGAGGGACTGAATGCACTATGGAAGATGTTTCTGAACTGGAAGAGGTAGGTGAACAGGATTTGTTGAAAACTTTATCCGATACGAGAAGCGGGTCTTCCAATGTTTTTGATGAAGACGATGTATTGTCTGTTGTGGAGGATAATAGTGCTGTCATAAGTGAGGGCTTGTTAGTTGTTGATGCAGGCTCTGAATTAAGCTTGTCTAATACAGCTATGGAAATAGATAACGGGCGAGTTCTTGCAACCGCG…	XSF38	GGGGACAAGTTTGTACAAAAAAGCAGGCTTCATGGAGGAGATGACTCCCG	19	51	XSR38	GGGGACCACTTTGTACAAGAAAGCTGGGTGGGTTCTGGTCTTGAACTTTCTTT	23	50.5	0.5	54.7	1533
sPAS39	HAB1	AT1G72770	Catalytic Domain	sPAS	190	406	568	1218	AT1G72770.1	ATGGAGGAGATGACTCCCGCAGTTGCAATGACTCTTAGCTTAGCAGCCAACACCATGTGTGAATCATCACCTGTCGAGATCACTCAGCTAAAGAACGTTACTGATGCAGCTGACTTGTTATCTGATTCTGAAAATCAAAGCTTTTGCAACGGAGGGACTGAATGCACTATGGAAGATGTTTCTGAACTGGAAGAGGTAGGTGAACAGGATTTGTTGAAAACTTTATCCGATACGAGAAGCGGGTCTTCCAATGTTTTTGATGAAGACGATGTATTGTCTGTTGTGGAGGATAATAGTGCTGTCATAAGTGAGGGCTTGTTAGTTGTTGATGCAGGCTCTGAATTAAGCTTGTCTAATACAGCTATGGAAATAGATAACGGGCGAGTTCTTGCAACCGCG…	XSF39	GGGGACAAGTTTGTACAAAAAAGCAGGCTTCTGGGGCACGGTTTCCATT	18	55.7	XSR39	GGGGACCACTTTGTACAAGAAAGCTGGGTGCTTCAGATATCTGTCACCGATGG	23	52.9	2.8	55.2	651
N/A	PYR1	AT4G17870	Full sequence	dPAS N-term12	1	191	1	573	AT4G17870.1	ATGCCTTCGGAGTTAACACCAGAAGAACGATCGGAACTAAAAAACTCAATCGCCGAGTTCCACACATACCAACTCGATCCAGGAAGCTGTTCATCACTCCACGCGCAACGAATCCACGCGCCTCCGGAACTCGTCTGGTCAATCGTACGACGATTCGACAAACCACAAACATACAAACACTTCATCAAATCCTGCTCCGTCGAACAAAACTTCGAGATGCGCGTCGGATGCACGCGCGACGTGATCGTCATCAGTGGATTACCGGCGAACACATCAACGGAAAGACTCGATATACTCGACGACGAACGGAGAGTTACCGGATTCAGTATCATCGGAGGCGAACATAGGCTGACGAATTACAAATCCGTTACGACGGTGCATCGGTTCGAGAAAGAGAAT…	XSF25	GGGGACAAGTTTGTACAAAAAAGCAGGCTTCATGCCTTCGGAGTTAACACCAGA	23	56.6	XSXR25	TCCAGAACTTCGGCCGGCCCCAGGCGCGCCACTTGCCGTCACCTGAGAACCACTTCCG	22	58.2	1.6	57.5	573
N/A	PYL1	AT5G46790	Full sequence	dPAS N-term13	1	221	1	663	AT5G46790.1	ATGGCGAATTCAGAGTCCTCCTCCTCACCAGTAAACGAAGAAGAGAACAGCCAGAGAATCTCAACACTCCATCACCAAACCATGCCTTCCGATTTAACTCAAGACGAATTCACCCAACTCTCCCAATCAATCGCCGAGTTCCACACGTACCAACTCGGTAACGGCCGTTGCTCATCTCTCCTAGCTCAGCGAATCCACGCGCCGCCGGAAACAGTATGGTCCGTGGTGAGACGTTTCGATAGGCCACAGATTTACAAACACTTCATCAAAAGCTGTAACGTGAGTGAAGATTTCGAGATGCGAGTGGGATGCACGCGCGACGTGAACGTGATAAGTGGATTACCGGCGAATACGTCTCGAGAGAGATTAGATCTGTTGGACGATGATCGGAGAGTGACT…	XSF26	GGGGACAAGTTTGTACAAAAAAGCAGGCTTCATGGCGAATTCAGAGTCCTCCT	22	55.7	XSXR26	TCCAGAACTTCGGCCGGCCCCAGGCGCGCCACTTGCCCTAACCTGAGAAGAGTTGTTGTTGT	26	54.2	1.5	55.8	663
N/A	PYL4	AT2G38310	Full sequence	dPAS N-term14	1	207	1	621	AT2G38310.1	ATGCTTGCCGTTCACCGTCCTTCTTCCGCCGTATCAGACGGAGATTCCGTTCAGATTCCGATGATGATCGCGTCGTTTCAAAAACGTTTTCCTTCTCTCTCACGCGACTCCACGGCCGCTCGTTTTCACACACACGAGGTTGGTCCTAATCAGTGTTGCTCCGCCGTTATTCAAGAGATCTCCGCTCCAATCTCCACCGTTTGGTCCGTCGTACGCCGCTTTGATAACCCACAAGCTTACAAACACTTTCTCAAAAGCTGTAGCGTCATCGGCGGAGACGGCGATAACGTTGGTAGCCTCCGTCAAGTCCACGTCGTCTCTGGTCTCCCCGCCGCTAGCTCCACCGAGAGACTCGATATCCTCGACGACGAACGCCACGTCATCAGCTTCAGCGTTGTT…	XSF27	GGGGACAAGTTTGTACAAAAAAGCAGGCTTCATGCTTGCCGTTCACCGTC	19	55.7	XSXR27	TCCAGAACTTCGGCCGGCCCCAGGCGCGCCACTTGCCAGAGACATCTTCTTCTTGCTCTCAG	26	54.9	0.8	58	621
N/A	PYL5	AT5G05440	Full sequence	dPAS N-term15	1	203	1	609	AT5G05440.1	ATGAGGTCACCGGTGCAACTCCAACACGGCTCAGACGCCACTAACGGTTTCCACACGCTGCAGCCTCACGATCAGACCGATGGTCCGATCAAGAGAGTGTGTCTCACGCGCGGTATGCATGTCCCTGAACACGTTGCGATGCACCACACACACGACGTTGGTCCGGACCAGTGTTGCTCCTCGGTGGTGCAGATGATCCACGCGCCGCCTGAGTCCGTGTGGGCTCTTGTGCGGCGTTTCGATAATCCGAAGGTTTACAAGAACTTCATCAGACAGTGCCGTATCGTCCAAGGCGATGGACTACACGTCGGCGATCTCCGGGAGGTCATGGTGGTCTCTGGACTCCCGGCGGTCTCGAGCACCGAGAGGCTCGAGATCTTGGACGAGGAGCGTCACGTG…	XSF28	GGGGACAAGTTTGTACAAAAAAGCAGGCTTCATGAGGTCACCGGTGCAACTC	21	56.1	XSXR28	TCCAGAACTTCGGCCGGCCCCAGGCGCGCCACTTGCTTGCCGGTTGGTACTTCGAGC	21	58.7	2.6	59.6	609
N/A	PYL6	AT2G40330	Full sequence	dPAS N-term16	1	215	1	645	AT2G40330.1	ATGCCAACGTCGATACAGTTTCAGAGATCCTCCACCGCCGCAGAAGCAGCCAACGCCACCGTAAGAAACTATCCCCACCACCATCAGAAACAGGTTCAAAAAGTGAGCCTCACGCGCGGGATGGCTGATGTGCCGGAGCACGTGGAGCTTTCCCACACGCACGTGGTTGGTCCTTCTCAGTGCTTCTCCGTCGTGGTACAAGACGTGGAGGCTCCGGTTTCCACAGTCTGGTCGATCCTAAGCCGCTTCGAACACCCTCAAGCGTACAAACACTTCGTGAAAAGCTGCCACGTGGTTATCGGAGACGGTCGAGAGGTTGGGTCGGTGAGAGAGGTCAGAGTCGTCTCTGGTCTCCCCGCGGCGTTTAGCTTAGAGCGGCTTGAGATCATGGACGATGAT…	XSF29	GGGGACAAGTTTGTACAAAAAAGCAGGCTTCATGCCAACGTCGATACAGTTTCAG	24	57	XSXR29	TCCAGAACTTCGGCCGGCCCCAGGCGCGCCACTTGCCGAGAATTTAGAAGTGTTCTCGGC	24	55.5	1.5	58.7	645
N/A	PYL7	AT4G01026	Full sequence	dPAS N-term17	1	211	1	633	AT4G01026.1	ATGGAGATGATCGGAGGAGACGATACAGATACAGAGATGTACGGAGCTCTAGTGACGGCACAGTCCTTAAGGTTGCGTCATCTTCACCACTGCAGAGAGAACCAGTGTACCTCTGTTCTCGTCAAATACATTCAAGCTCCTGTTCATCTTGTTTGGTCACTGGTGCGGAGATTTGATCAGCCGCAGAAATACAAACCATTTATAAGCAGATGCACTGTAAATGGTGATCCTGAGATCGGTTGTCTCAGAGAAGTAAATGTCAAATCTGGTCTTCCAGCAACCACCAGTACAGAGAGATTGGAACAGCTTGATGATGAAGAACACATCCTCGGTATCAACATCATTGGTGGTGATCATAGACTTAAGAATTACTCTTCGATCTTGACTGTGCATCCGGAG…	XSF30	GGGGACAAGTTTGTACAAAAAAGCAGGCTTCATGGAGATGATCGGAGGAGAC	21	51.9	XSXR30	TCCAGAACTTCGGCCGGCCCCAGGCGCGCCACTTGCAAGGTTGGTTTCTGTATGATTCTTC	25	52	0.1	54.3	633
N/A	PYL8	AT5G53160	Full sequence	dPAS N-term18	1	188	1	564	AT5G53160.2	ATGGAAGCTAACGGGATTGAGAACTTGACGAATCCGAATCAGGAAAGAGAGTTTATAAGGAGACATCATAAGCATGAGCTTGTGGATAATCAGTGTAGCTCTACGCTTGTTAAACATATCAACGCTCCTGTTCATATTGTGTGGTCACTTGTGAGAAGATTTGATCAGCCACAGAAGTATAAGCCGTTTATCAGTAGATGTGTGGTGAAAGGAAACATGGAGATTGGTACAGTAAGAGAAGTTGATGTGAAATCTGGACTACCAGCAACTAGAAGCACTGAGAGATTGGAGTTACTTGATGACAATGAGCATATTCTCAGTATCAGAATCGTTGGTGGTGATCATAGACTTAAGAACTATTCTTCAATCATCTCTCTTCACCCCGAGACTATAGAAGGA…	XSF31	GGGGACAAGTTTGTACAAAAAAGCAGGCTTCATGGAAGCTAACGGGATTGAG	21	52.6	XSXR31	TCCAGAACTTCGGCCGGCCCCAGGCGCGCCACTTGCGACTCTCGATTCTGTCGTGTCTT	23	51.8	0.8	53.1	564
N/A	PYL9	AT1G01360	Full sequence	dPAS N-term19	1	187	1	561	AT1G01360.1	ATGATGGACGGCGTTGAAGGCGGCACGGCGATGTACGGTGGTCTCGAGACGGTGCAATACGTACGGACGCATCATCAACATCTGTGCAGAGAAAACCAGTGTACCTCTGCTCTTGTCAAACACATCAAAGCTCCTCTTCATCTCGTTTGGTCACTTGTACGGAGATTTGATCAGCCGCAGAAATACAAACCGTTTGTGAGCAGATGTACAGTAATCGGTGATCCTGAAATCGGCAGTCTTAGAGAAGTCAATGTTAAATCTGGTCTTCCTGCAACAACATCTACTGAGAGATTAGAACTTCTTGATGATGAAGAACACATCCTCGGTATCAAAATCATCGGTGGTGATCACAGACTTAAGAATTACTCGTCGATTTTGACGGTTCATCCGGAGATAATC…	XSF32	GGGGACAAGTTTGTACAAAAAAGCAGGCTTCATGATGGACGGCGTTGAAGG	20	57	XSXR32	TCCAGAACTTCGGCCGGCCCCAGGCGCGCCACTTGCCTGAGTAATGTCCTGAGAAGCCA	23	52.8	4.2	54.7	561
N/A	PYL10	AT4G27920	Full sequence	dPAS N-term20	1	183	1	549	AT4G27920.1	ATGAACGGTGACGAAACAAAGAAGGTGGAGAGCGAGTACATCAAGAAACACCATAGACACGAGCTTGTAGAGTCTCAATGTAGCTCTACGCTCGTTAAGCACATCAAAGCTCCTCTGCATCTCGTGTGGTCAATTGTGAGGAGATTCGATGAACCACAAAAATACAAACCATTTATCAGTAGGTGTGTGGTACAAGGTAAGAAGCTGGAGGTTGGTAGCGTAAGAGAAGTGGATTTGAAATCTGGATTACCAGCTACTAAAAGCACTGAGGTATTAGAGATTCTTGACGACAATGAGCATATTCTCGGCATCAGAATAGTTGGTGGTGATCATAGACTCAAGAATTATTCTTCAACCATTTCGTTACATTCGGAGACGATAGACGGAAAAACAGGGACA…	XSF33	GGGGACAAGTTTGTACAAAAAAGCAGGCTTCATGAACGGTGACGAAACAAAG	21	51.8	XSXR33	TCCAGAACTTCGGCCGGCCCCAGGCGCGCCACTTGCTATCTTCTTCTCCATAGATTCTGC	24	48.7	3.1	53.1	549
N/A	HAB1	AT1G72770	Full sequence	dPAS N-term21	1	511	1	1533	AT1G72770.1	ATGGAGGAGATGACTCCCGCAGTTGCAATGACTCTTAGCTTAGCAGCCAACACCATGTGTGAATCATCACCTGTCGAGATCACTCAGCTAAAGAACGTTACTGATGCAGCTGACTTGTTATCTGATTCTGAAAATCAAAGCTTTTGCAACGGAGGGACTGAATGCACTATGGAAGATGTTTCTGAACTGGAAGAGGTAGGTGAACAGGATTTGTTGAAAACTTTATCCGATACGAGAAGCGGGTCTTCCAATGTTTTTGATGAAGACGATGTATTGTCTGTTGTGGAGGATAATAGTGCTGTCATAAGTGAGGGCTTGTTAGTTGTTGATGCAGGCTCTGAATTAAGCTTGTCTAATACAGCTATGGAAATAGATAACGGGCGAGTTCTTGCAACCGCG…	XSF38	GGGGACAAGTTTGTACAAAAAAGCAGGCTTCATGGAGGAGATGACTCCCG	19	51	XSXR38	TCCAGAACTTCGGCCGGCCCCAGGCGCGCCACTTGCGGTTCTGGTCTTGAACTTTCTTT	23	50.5	0.5	54.7	1533
N/A	PYR1	AT4G17870	Full sequence	dPAS C-term38	1	191	1	573	AT4G17870.1	ATGCCTTCGGAGTTAACACCAGAAGAACGATCGGAACTAAAAAACTCAATCGCCGAGTTCCACACATACCAACTCGATCCAGGAAGCTGTTCATCACTCCACGCGCAACGAATCCACGCGCCTCCGGAACTCGTCTGGTCAATCGTACGACGATTCGACAAACCACAAACATACAAACACTTCATCAAATCCTGCTCCGTCGAACAAAACTTCGAGATGCGCGTCGGATGCACGCGCGACGTGATCGTCATCAGTGGATTACCGGCGAACACATCAACGGAAAGACTCGATATACTCGACGACGAACGGAGAGTTACCGGATTCAGTATCATCGGAGGCGAACATAGGCTGACGAATTACAAATCCGTTACGACGGTGCATCGGTTCGAGAAAGAGAAT…	XSXF25	GCAAGTGGCGCGCCTGGGGCCGGCCGAAGTTCTGGAATGCCTTCGGAGTTAACACCAGA	23	56.6	XSR25	GGGGACCACTTTGTACAAGAAAGCTGGGTGCGTCACCTGAGAACCACTTCCG	22	58.2	1.6	57.5	573
N/A	PYL1	AT5G46790	Full sequence	dPAS C-term39	1	221	1	663	AT5G46790.1	ATGGCGAATTCAGAGTCCTCCTCCTCACCAGTAAACGAAGAAGAGAACAGCCAGAGAATCTCAACACTCCATCACCAAACCATGCCTTCCGATTTAACTCAAGACGAATTCACCCAACTCTCCCAATCAATCGCCGAGTTCCACACGTACCAACTCGGTAACGGCCGTTGCTCATCTCTCCTAGCTCAGCGAATCCACGCGCCGCCGGAAACAGTATGGTCCGTGGTGAGACGTTTCGATAGGCCACAGATTTACAAACACTTCATCAAAAGCTGTAACGTGAGTGAAGATTTCGAGATGCGAGTGGGATGCACGCGCGACGTGAACGTGATAAGTGGATTACCGGCGAATACGTCTCGAGAGAGATTAGATCTGTTGGACGATGATCGGAGAGTGACT…	XSXF26	GCAAGTGGCGCGCCTGGGGCCGGCCGAAGTTCTGGAATGGCGAATTCAGAGTCCTCCT	22	55.7	XSR26	GGGGACCACTTTGTACAAGAAAGCTGGGTGCCTAACCTGAGAAGAGTTGTTGTTGT	26	54.2	1.5	55.8	663
N/A	PYL4	AT2G38310	Full sequence	dPAS C-term40	1	207	1	621	AT2G38310.1	ATGCTTGCCGTTCACCGTCCTTCTTCCGCCGTATCAGACGGAGATTCCGTTCAGATTCCGATGATGATCGCGTCGTTTCAAAAACGTTTTCCTTCTCTCTCACGCGACTCCACGGCCGCTCGTTTTCACACACACGAGGTTGGTCCTAATCAGTGTTGCTCCGCCGTTATTCAAGAGATCTCCGCTCCAATCTCCACCGTTTGGTCCGTCGTACGCCGCTTTGATAACCCACAAGCTTACAAACACTTTCTCAAAAGCTGTAGCGTCATCGGCGGAGACGGCGATAACGTTGGTAGCCTCCGTCAAGTCCACGTCGTCTCTGGTCTCCCCGCCGCTAGCTCCACCGAGAGACTCGATATCCTCGACGACGAACGCCACGTCATCAGCTTCAGCGTTGTT…	XSXF27	GCAAGTGGCGCGCCTGGGGCCGGCCGAAGTTCTGGAATGCTTGCCGTTCACCGTC	19	55.7	XSR27	GGGGACCACTTTGTACAAGAAAGCTGGGTGCAGAGACATCTTCTTCTTGCTCTCAG	26	54.9	0.8	58	621
N/A	PYL5	AT5G05440	Full sequence	dPAS C-term41	1	203	1	609	AT5G05440.1	ATGAGGTCACCGGTGCAACTCCAACACGGCTCAGACGCCACTAACGGTTTCCACACGCTGCAGCCTCACGATCAGACCGATGGTCCGATCAAGAGAGTGTGTCTCACGCGCGGTATGCATGTCCCTGAACACGTTGCGATGCACCACACACACGACGTTGGTCCGGACCAGTGTTGCTCCTCGGTGGTGCAGATGATCCACGCGCCGCCTGAGTCCGTGTGGGCTCTTGTGCGGCGTTTCGATAATCCGAAGGTTTACAAGAACTTCATCAGACAGTGCCGTATCGTCCAAGGCGATGGACTACACGTCGGCGATCTCCGGGAGGTCATGGTGGTCTCTGGACTCCCGGCGGTCTCGAGCACCGAGAGGCTCGAGATCTTGGACGAGGAGCGTCACGTG…	XSXF28	GCAAGTGGCGCGCCTGGGGCCGGCCGAAGTTCTGGAATGAGGTCACCGGTGCAACTC	21	56.1	XSR28	GGGGACCACTTTGTACAAGAAAGCTGGGTGTTGCCGGTTGGTACTTCGAGC	21	58.7	2.6	59.6	609
N/A	PYL6	AT2G40330	Full sequence	dPAS C-term42	1	215	1	645	AT2G40330.1	ATGCCAACGTCGATACAGTTTCAGAGATCCTCCACCGCCGCAGAAGCAGCCAACGCCACCGTAAGAAACTATCCCCACCACCATCAGAAACAGGTTCAAAAAGTGAGCCTCACGCGCGGGATGGCTGATGTGCCGGAGCACGTGGAGCTTTCCCACACGCACGTGGTTGGTCCTTCTCAGTGCTTCTCCGTCGTGGTACAAGACGTGGAGGCTCCGGTTTCCACAGTCTGGTCGATCCTAAGCCGCTTCGAACACCCTCAAGCGTACAAACACTTCGTGAAAAGCTGCCACGTGGTTATCGGAGACGGTCGAGAGGTTGGGTCGGTGAGAGAGGTCAGAGTCGTCTCTGGTCTCCCCGCGGCGTTTAGCTTAGAGCGGCTTGAGATCATGGACGATGAT…	XSXF29	GCAAGTGGCGCGCCTGGGGCCGGCCGAAGTTCTGGAATGCCAACGTCGATACAGTTTCAG	24	57	XSR29	GGGGACCACTTTGTACAAGAAAGCTGGGTGCGAGAATTTAGAAGTGTTCTCGGC	24	55.5	1.5	58.7	645
N/A	PYL7	AT4G01026	Full sequence	dPAS C-term43	1	211	1	633	AT4G01026.1	ATGGAGATGATCGGAGGAGACGATACAGATACAGAGATGTACGGAGCTCTAGTGACGGCACAGTCCTTAAGGTTGCGTCATCTTCACCACTGCAGAGAGAACCAGTGTACCTCTGTTCTCGTCAAATACATTCAAGCTCCTGTTCATCTTGTTTGGTCACTGGTGCGGAGATTTGATCAGCCGCAGAAATACAAACCATTTATAAGCAGATGCACTGTAAATGGTGATCCTGAGATCGGTTGTCTCAGAGAAGTAAATGTCAAATCTGGTCTTCCAGCAACCACCAGTACAGAGAGATTGGAACAGCTTGATGATGAAGAACACATCCTCGGTATCAACATCATTGGTGGTGATCATAGACTTAAGAATTACTCTTCGATCTTGACTGTGCATCCGGAG…	XSXF30	GCAAGTGGCGCGCCTGGGGCCGGCCGAAGTTCTGGAATGGAGATGATCGGAGGAGAC	21	51.9	XSR30	GGGGACCACTTTGTACAAGAAAGCTGGGTGAAGGTTGGTTTCTGTATGATTCTTC	25	52	0.1	54.3	633
N/A	PYL8	AT5G53160	Full sequence	dPAS C-term44	1	188	1	564	AT5G53160.2	ATGGAAGCTAACGGGATTGAGAACTTGACGAATCCGAATCAGGAAAGAGAGTTTATAAGGAGACATCATAAGCATGAGCTTGTGGATAATCAGTGTAGCTCTACGCTTGTTAAACATATCAACGCTCCTGTTCATATTGTGTGGTCACTTGTGAGAAGATTTGATCAGCCACAGAAGTATAAGCCGTTTATCAGTAGATGTGTGGTGAAAGGAAACATGGAGATTGGTACAGTAAGAGAAGTTGATGTGAAATCTGGACTACCAGCAACTAGAAGCACTGAGAGATTGGAGTTACTTGATGACAATGAGCATATTCTCAGTATCAGAATCGTTGGTGGTGATCATAGACTTAAGAACTATTCTTCAATCATCTCTCTTCACCCCGAGACTATAGAAGGA…	XSXF31	GCAAGTGGCGCGCCTGGGGCCGGCCGAAGTTCTGGAATGGAAGCTAACGGGATTGAG	21	52.6	XSR31	GGGGACCACTTTGTACAAGAAAGCTGGGTGGACTCTCGATTCTGTCGTGTCTT	23	51.8	0.8	53.1	564
N/A	PYL9	AT1G01360	Full sequence	dPAS C-term45	1	187	1	561	AT1G01360.1	ATGATGGACGGCGTTGAAGGCGGCACGGCGATGTACGGTGGTCTCGAGACGGTGCAATACGTACGGACGCATCATCAACATCTGTGCAGAGAAAACCAGTGTACCTCTGCTCTTGTCAAACACATCAAAGCTCCTCTTCATCTCGTTTGGTCACTTGTACGGAGATTTGATCAGCCGCAGAAATACAAACCGTTTGTGAGCAGATGTACAGTAATCGGTGATCCTGAAATCGGCAGTCTTAGAGAAGTCAATGTTAAATCTGGTCTTCCTGCAACAACATCTACTGAGAGATTAGAACTTCTTGATGATGAAGAACACATCCTCGGTATCAAAATCATCGGTGGTGATCACAGACTTAAGAATTACTCGTCGATTTTGACGGTTCATCCGGAGATAATC…	XSXF32	GCAAGTGGCGCGCCTGGGGCCGGCCGAAGTTCTGGAATGATGGACGGCGTTGAAGG	20	57	XSR32	GGGGACCACTTTGTACAAGAAAGCTGGGTGCTGAGTAATGTCCTGAGAAGCCA	23	52.8	4.2	54.7	561
N/A	PYL10	AT4G27920	Full sequence	dPAS C-term46	1	183	1	549	AT4G27920.1	ATGAACGGTGACGAAACAAAGAAGGTGGAGAGCGAGTACATCAAGAAACACCATAGACACGAGCTTGTAGAGTCTCAATGTAGCTCTACGCTCGTTAAGCACATCAAAGCTCCTCTGCATCTCGTGTGGTCAATTGTGAGGAGATTCGATGAACCACAAAAATACAAACCATTTATCAGTAGGTGTGTGGTACAAGGTAAGAAGCTGGAGGTTGGTAGCGTAAGAGAAGTGGATTTGAAATCTGGATTACCAGCTACTAAAAGCACTGAGGTATTAGAGATTCTTGACGACAATGAGCATATTCTCGGCATCAGAATAGTTGGTGGTGATCATAGACTCAAGAATTATTCTTCAACCATTTCGTTACATTCGGAGACGATAGACGGAAAAACAGGGACA…	XSXF33	GCAAGTGGCGCGCCTGGGGCCGGCCGAAGTTCTGGAATGAACGGTGACGAAACAAAG	21	51.8	XSR33	GGGGACCACTTTGTACAAGAAAGCTGGGTGTATCTTCTTCTCCATAGATTCTGC	24	48.7	3.1	53.1	549
N/A	HAB1	AT1G72770	Full sequence	dPAS C-term47	1	511	1	1533	AT1G72770.1	ATGGAGGAGATGACTCCCGCAGTTGCAATGACTCTTAGCTTAGCAGCCAACACCATGTGTGAATCATCACCTGTCGAGATCACTCAGCTAAAGAACGTTACTGATGCAGCTGACTTGTTATCTGATTCTGAAAATCAAAGCTTTTGCAACGGAGGGACTGAATGCACTATGGAAGATGTTTCTGAACTGGAAGAGGTAGGTGAACAGGATTTGTTGAAAACTTTATCCGATACGAGAAGCGGGTCTTCCAATGTTTTTGATGAAGACGATGTATTGTCTGTTGTGGAGGATAATAGTGCTGTCATAAGTGAGGGCTTGTTAGTTGTTGATGCAGGCTCTGAATTAAGCTTGTCTAATACAGCTATGGAAATAGATAACGGGCGAGTTCTTGCAACCGCG…	XSXF38	GCAAGTGGCGCGCCTGGGGCCGGCCGAAGTTCTGGAATGGAGGAGATGACTCCCG	19	51	XSR38	GGGGACCACTTTGTACAAGAAAGCTGGGTGGGTTCTGGTCTTGAACTTTCTTT	23	50.5	0.5	54.7	1533
N/A	HAB1aid	AT1G72770	ABA interaction domain	dPAS N-term67	363	412	1087	1236	AT1G72770	GATCACAAACCAGATAGAGAGGATGAATATGCAAGAATAGAAAATGCTGGAGGCAAAGTTATACAATGGCAAGGCGCACGTGTTTTTGGTGTTCTCGCCATGTCTAGGTCCATCGGTGACAGATATCTGAAGCCATATGTGATCCCAGA	XSBF67	GGGGACAAGTTTGTACAAAAAAGCAGGCTTCGATCACAAACCAGATAGAGAGGA	23	49.4	XSXR67	TCCAGAACTTCGGCCGGCCCCAGGCGCGCCACTTGCTTCTGGGATCACATATGGCTTCA	23	55.9	1	51.3	150
N/A	HAB1cd	AT1G72770	Catalytic Domain	dPAS N-term68	186	505	556	1515	AT1G72770	TGTATACCGCTTTGGGGCACGGTTTCCATTCAAGGGAATAGATCTGAGATGGAGGATGCTTTTGCCGTGTCACCTCATTTTCTGAAACTACCCATCAAAATGCTTATGGGGGACCATGAGGGTATGAGTCCAAGCCTCACACACCTCACCGGTCATTTTTTCGGTGTTTATGATGGTCATGGAGGCCATAAGGTTGCTGACTATTGCCGAGATAGACTCCATTTTGCTTTGGCTGAAGAAATAGAACGTATAAAAGACGAATTATGCAAGAGGAATACAGGAGAGGGTAGGCAGGTGCAGTGGGATAAAGTCTTCACGAGTTGTTTTCTAACTGTCGATGGTGAGATTGAAGGAAAAATTGGTAGAGCCGTTGTTGGTTCTTCTGATAAGGTTCTTGAG…	XSBF68	GGGGACAAGTTTGTACAAAAAAGCAGGCTTCTGTATACCGCTTTGGGGCAC	20	54.9	XSXR68	TCCAGAACTTCGGCCGGCCCCAGGCGCGCCACTTGCTCTTTGAGCTTTCAAGTCAATCA	23	51.2	3.7	55	960
N/A	ABI1aid	AT4G26080	ABA interaction domain	dPAS N-term69	279	327	835	981	AT4G26080	CATAAACCGGATAGAGAAGATGAAGCTGCGAGGATTGAAGCCGCAGGAGGGAAAGTGATTCAGTGGAATGGAGCTCGTGTTTTCGGTGTTCTCGCCATGTCGAGATCCATTGGCGATAGATACTTGAAACCATCCATCATTCCTGA	XSBF69	GGGGACAAGTTTGTACAAAAAAGCAGGCTTCCATAAACCGGATAGAGAAGATG	22	47.8	XSXR69	TCCAGAACTTCGGCCGGCCCCAGGCGCGCCACTTGCATCAGGAATGATGGATGGTTTCA	23	54.7	6.9	51.8	147
N/A	ABI1cd	AT4G26080	Catalytic Domain	dPAS N-term70	125	423	373	1269	AT4G26080	AGTGTGCCTTTGTATGGTTTTACTTCGATTTGTGGAAGAAGACCTGAGATGGAAGATGCTGTTTCGACTATACCAAGATTCCTTCAATCTTCCTCTGGTTCGATGTTAGATGGTCGGTTTGATCCTCAATCCGCCGCTCATTTCTTCGGTGTTTACGACGGCCATGGCGGTTCTCAGGTAGCGAACTATTGTAGAGAGAGGATGCATTTGGCTTTGGCGGAGGAGATAGCTAAGGAGAAACCGATGCTCTGCGATGGTGATACGTGGCTGGAGAAGTGGAAGAAAGCTCTTTTCAACTCGTTCCTGAGAGTTGACTCGGAGATTGAGTCAGTTGCGCCGGAGACGGTTGGGTCAACGTCGGTGGTTGCCGTTGTTTTCCCGTCTCACATCTTCGTCGCT…	XSBF70	GGGGACAAGTTTGTACAAAAAAGCAGGCTTCAGTGTGCCTTTGTATGGTTTTACT	24	51.1	XSXR70	TCCAGAACTTCGGCCGGCCCCAGGCGCGCCACTTGCCTTCAAATCAACCACCACCAC	21	51.7	0.6	56.1	897
N/A	HAB1aid	AT1G72770	ABA interaction domain	dPAS C-term71	363	412	1087	1236	AT1G72770	GATCACAAACCAGATAGAGAGGATGAATATGCAAGAATAGAAAATGCTGGAGGCAAAGTTATACAATGGCAAGGCGCACGTGTTTTTGGTGTTCTCGCCATGTCTAGGTCCATCGGTGACAGATATCTGAAGCCATATGTGATCCCAGA	XSXF71	GCAAGTGGCGCGCCTGGGGCCGGCCGAAGTTCTGGAGATCACAAACCAGATAGAGAGGA	23	49.4	XSBR71	GGGGACCACTTTGTACAAGAAAGCTGGGTGTTCTGGGATCACATATGGCTTCA	23	55.9	6.5	51.3	150
N/A	HAB1cd	AT1G72770	Catalytic Domain	dPAS C-term72	186	505	556	1515	AT1G72770	TGTATACCGCTTTGGGGCACGGTTTCCATTCAAGGGAATAGATCTGAGATGGAGGATGCTTTTGCCGTGTCACCTCATTTTCTGAAACTACCCATCAAAATGCTTATGGGGGACCATGAGGGTATGAGTCCAAGCCTCACACACCTCACCGGTCATTTTTTCGGTGTTTATGATGGTCATGGAGGCCATAAGGTTGCTGACTATTGCCGAGATAGACTCCATTTTGCTTTGGCTGAAGAAATAGAACGTATAAAAGACGAATTATGCAAGAGGAATACAGGAGAGGGTAGGCAGGTGCAGTGGGATAAAGTCTTCACGAGTTGTTTTCTAACTGTCGATGGTGAGATTGAAGGAAAAATTGGTAGAGCCGTTGTTGGTTCTTCTGATAAGGTTCTTGAG…	XSXF72	GCAAGTGGCGCGCCTGGGGCCGGCCGAAGTTCTGGATGTATACCGCTTTGGGGCAC	20	54.9	XSBR72	GGGGACCACTTTGTACAAGAAAGCTGGGTGTCTTTGAGCTTTCAAGTCAATCA	23	51.2	3.7	55	960
N/A	ABI1aid	AT4G26080	ABA interaction domain	dPAS C-term73	279	327	835	981	AT4G26080	CATAAACCGGATAGAGAAGATGAAGCTGCGAGGATTGAAGCCGCAGGAGGGAAAGTGATTCAGTGGAATGGAGCTCGTGTTTTCGGTGTTCTCGCCATGTCGAGATCCATTGGCGATAGATACTTGAAACCATCCATCATTCCTGA	XSXF73	GCAAGTGGCGCGCCTGGGGCCGGCCGAAGTTCTGGACATAAACCGGATAGAGAAGATG	22	47.8	XSBR73	GGGGACCACTTTGTACAAGAAAGCTGGGTGATCAGGAATGATGGATGGTTTCA	23	54.7	6.9	51.8	147
N/A	ABI1cd	AT4G26080	Catalytic Domain	dPAS C-term74	125	423	373	1269	AT4G26080	AGTGTGCCTTTGTATGGTTTTACTTCGATTTGTGGAAGAAGACCTGAGATGGAAGATGCTGTTTCGACTATACCAAGATTCCTTCAATCTTCCTCTGGTTCGATGTTAGATGGTCGGTTTGATCCTCAATCCGCCGCTCATTTCTTCGGTGTTTACGACGGCCATGGCGGTTCTCAGGTAGCGAACTATTGTAGAGAGAGGATGCATTTGGCTTTGGCGGAGGAGATAGCTAAGGAGAAACCGATGCTCTGCGATGGTGATACGTGGCTGGAGAAGTGGAAGAAAGCTCTTTTCAACTCGTTCCTGAGAGTTGACTCGGAGATTGAGTCAGTTGCGCCGGAGACGGTTGGGTCAACGTCGGTGGTTGCCGTTGTTTTCCCGTCTCACATCTTCGTCGCT…	XSXF74	GCAAGTGGCGCGCCTGGGGCCGGCCGAAGTTCTGGAAGTGTGCCTTTGTATGGTTTTACT	24	51.1	XSBR74	GGGGACCACTTTGTACAAGAAAGCTGGGTGCTTCAAATCAACCACCACCAC	21	51.7	0.6	56.1	897

## Sheet: dPAS
Potential ABA sensor Entry clone name	Domain I		N-term domain DNA size	Domain II		C-term domain DNA size
dPASX19	dPAS N-term21	HAB1	1533	dPAS C-term38	PYR1	573
dPASX20	dPAS N-term21	HAB1	1533	dPAS C-term39	PYL1	663
dPASX21	dPAS N-term21	HAB1	1533	dPAS C-term40	PYL4	621
dPASX22	dPAS N-term21	HAB1	1533	dPAS C-term41	PYL5	609
dPASX23	dPAS N-term21	HAB1	1533	dPAS C-term42	PYL6	645
dPASX24	dPAS N-term21	HAB1	1533	dPAS C-term43	PYL7	633
dPASX25	dPAS N-term21	HAB1	1533	dPAS C-term44	PYL8	564
dPASX26	dPAS N-term21	HAB1	1533	dPAS C-term45	PYL9	561
dPASX27	dPAS N-term21	HAB1	1533	dPAS C-term46	PYL10	549
dPASX28	dPAS N-term12	PYR1	573	dPAS C-term47	HAB1	1533
dPASX29	dPAS N-term13	PYL1	663	dPAS C-term47	HAB1	1533
dPASX30	dPAS N-term14	PYL4	621	dPAS C-term47	HAB1	1533
dPASX31	dPAS N-term15	PYL5	609	dPAS C-term47	HAB1	1533
dPASX33	dPAS N-term17	PYL7	633	dPAS C-term47	HAB1	1533
dPASX34	dPAS N-term18	PYL8	564	dPAS C-term47	HAB1	1533
dPASX35	dPAS N-term19	PYL9	561	dPAS C-term47	HAB1	1533
dPASX36	dPAS N-term20	PYL10	549	dPAS C-term47	HAB1	1533
dPASX97	dPAS N-term70	ABI1	897	dPAS C-term38	PYR1	573
dPASX98	dPAS N-term70	ABI1	897	dPAS C-term39	PYL1	663
dPASX99	dPAS N-term70	ABI1	897	dPAS C-term40	PYL4	621
dPASX100	dPAS N-term70	ABI1	897	dPAS C-term41	PYL5	609
dPASX101	dPAS N-term70	ABI1	897	dPAS C-term44	PYL8	564
dPASX102	dPAS N-term70	ABI1	897	dPAS C-term45	PYL9	561
dPASX103	dPAS N-term12	PYR1	573	dPAS C-term74	ABI1	897
dPASX104	dPAS N-term13	PYL1	663	dPAS C-term74	ABI1	897
dPASX105	dPAS N-term14	PYL4	621	dPAS C-term74	ABI1	897
dPASX106	dPAS N-term15	PYL5	609	dPAS C-term74	ABI1	897
dPASX107	dPAS N-term18	PYL8	564	dPAS C-term74	ABI1	897
dPASX108	dPAS N-term19	PYL9	561	dPAS C-term74	ABI1	897
dPASX109	dPAS N-term69	ABI1	147	dPAS C-term38	PYR1	573
dPASX110	dPAS N-term69	ABI1	147	dPAS C-term39	PYL1	663
dPASX111	dPAS N-term69	ABI1	147	dPAS C-term40	PYL4	621
dPASX112	dPAS N-term69	ABI1	147	dPAS C-term41	PYL5	609
dPASX113	dPAS N-term69	ABI1	147	dPAS C-term44	PYL8	564
dPASX114	dPAS N-term69	ABI1	147	dPAS C-term45	PYL9	561
dPASX115	dPAS N-term12	PYR1	573	dPAS C-term73	ABI1	147
dPASX116	dPAS N-term13	PYL1	663	dPAS C-term73	ABI1	147
dPASX117	dPAS N-term14	PYL4	621	dPAS C-term73	ABI1	147
dPASX118	dPAS N-term15	PYL5	609	dPAS C-term73	ABI1	147
dPASX119	dPAS N-term18	PYL8	564	dPAS C-term73	ABI1	147
dPASX120	dPAS N-term19	PYL9	561	dPAS C-term73	ABI1	147

## Sheet: L Linkers for dPAS
Name	Description	Composition	Amino Acid Sequence	DNA Sequence
L12	Flexible	Rich in A, G and S	ASGAPGAGRSSG	GCAAGTGGCGCGCCTGGGGCCGGCCGAAGTTCTGGA
L52	Spring	8X GPGGA Repeat	ASGAPGPGGAGPGGAGPGGAGPGGAGPGGAGPGGAGPGGAGPGGAGAGRSSG	GCAAGTGGCGCGCCTGGTCCTGGAGGTGCAGGTCCAGGAGGTGCAGGACCAGGTGGAGCTGGTCCTGGTGGAGCTGGACCTGGAGGTGCAGGACCTGGAGGAGCTGGTCCTGGTGGTGCTGGACCTGGTGGAGCTGGGGCCGGCCGAAGTTCTGGA
L65	Flexible	9X GGSGGS Repeat	ASGAPGGSGGSGGSGGSGGSGGSGGSGGSGGSGGSGGSGGSGGCGGSGGSGGSGGSGGSAGRSSG	GCAAGTGGCGCGCCTGGCGGATCCGGTGGAAGCGGAGGATCTGGAGGTAGCGGTGGATCCGGAGGCTCCGGCGGATCTGGGGGCAGCGGCGGATCTGGTGGAAGCGGTGGAAGTGGAGGTAGCGGTGGATGTGGTGGAAGCGGGGGAAGCGGTGGTAGCGGAGGATCCGGGGGTTCGGCCGGCCGAAGTTCTGGA
L71	alpha-helix	11X MALEK Repeat	ASGASMALEKMALEKMALEKGSMALEKMALEKMALEKMALEKMALEKGSMALEKMALEKMALEKPSGRSSG	GCAAGTGGCGCGTCAATGGCACTGGAGAAGATGGCCTTAGAGAAGATGGCACTGGAGAAGGGATCCATGGCGTTAGAGAAGATGGCTCTCGAGAAGATGGCCCTTGAGAAGATGGCACTGGAGAAGATGGCGCTCGAGAAGGGATCCATGGCACTTGAGAAGATGGCCTTAGAGAAGATGGCATTAGAGAAGCCATCCGGCCGAAGTTCTGGA
L118	Spring-helix	8X GPGGA Repeat and 11X MALEK Repeat	ASGAPGPGGAGPGGAGPGGAGPGGAGPGGAGPGGAGPGGAGPGGAGAGRNASMALEKMALEKMALEKGSMALEKMALEKMALEKMALEKMALEKGSMALEKMALEKMALEKPSGRSSG	GCAAGTGGCGCGCCTGGTCCTGGAGGTGCAGGTCCAGGAGGTGCAGGACCAGGTGGAGCTGGTCCTGGTGGAGCTGGACCTGGAGGTGCAGGACCTGGAGGAGCTGGTCCTGGTGGTGCTGGACCTGGTGGAGCTGGGGCCGGCCGAAACGCGTCAATGGCACTGGAGAAGATGGCCTTAGAGAAGATGGCACTGGAGAAGGGATCCATGGCGTTAGAGAAGATGGCTCTCGAGAAGATGGCCCTTGAGAAGATGGCACTGGAGAAGATGGCGCTCGAGAAGGGATCCATGGCACTTGAGAAGATGGCCTTAGAGAAGATGGCATTAGAGAAGCCATCCGGCCGAAGTTCTGGA

## Sheet: Primers for ABACUS mutagenesis 
Quickchange Primer	Sequence
ABI1 W300A Fwd	aggagggaaagtgattcaggcgaatggagctcgtgttttc
ABI1 W300A Rev	gaaaacacgagctccattcgcctgaatcactttccctcct
PYL1 H142A Fwd	ctgggtttagtataaccggtggtgaagctaggctgaggaatt
PYL1 H142A Rev	aattcctcagcctagcttcaccaccggttatactaaacccag
PYL1 K86A Fwd	gtttcgataggccacagatttacgcacacttcatcaaaagctgtaacg
PYL1 K86A Rev	cgttacagcttttgatgaagtgtgcgtaaatctgtggcctatcgaaac
PYL1 H87P Fwd	taggccacagatttacaaacccttcatcaaaagctgtaacg
PYL1 H87P Rev	cgttacagcttttgatgaagggtttgtaaatctgtggccta

## Sheet: Primers for nlsCitrine
Primers for adding Nuclear Localization Signal to Citrine		Sequence
Fwd	XbaI BspHI -NLS-XhoI-Citrine Fwd	tttTCTAGAGCTCATGATGCTGCAGCCTAAGAAGAAGAGAAAGGTTGGAGGGCTCGAGgtgagcaaggg
Rev	KpnI-AFPt9 Rev	tttGGTACCTATGCCCGCCGCCGTG

## Sheet: ABACUS plant lines
ABACUS transgene	Background	Homozygous Line #	T2 segregation ratio res:sen
ABACUS1-80µ	Col0 (rdr6)	3-5	3:1
	Col0 (rdr6)	13-4	15:1
	Col0 (rdr6)	19-4	15:1
	Col0 (rdr6)	20-1	3:1
ABACUS1-2µ	Col0 (rdr6)	2-1	3:1
	Col0 (rdr6)	5-2	3:1
	Col0 (rdr6)	7-4	3:1
	Col0 (rdr6)	8-5	3:1
	Col0 (rdr6)	9-7	3:1
	Col0 (rdr6)	10-1	3:1
	Col0 (rdr6)	14-7	15:1
	Col0 (rdr6)	16-7	15:1
ABACUS1-nr	Col0 (rdr6)	3-5	3:1
	Col0 (rdr6)	13-4	3:1
	Col0 (rdr6)	19-4	3:1
	Col0 (rdr6)	20-1	3:1
nlsABACUS transgene	Background	T2 Line #
ABACUS1-2µ	Col0 (rdr6)	2
	Col0 (rdr6)	3
	Col0 (rdr6)	6
ABACUS1-nr	Col0 (rdr6)	2
	Col0 (rdr6)	3
	Col0 (rdr6)	4
